# Supplementary material for: Ultra-Thin Highly Sensitive Electronic Skin for Temperature Monitoring
Source: Polymers (Basel). 2024 Oct 24;16(21):2987. doi: 10.3390/polym16212987 (PMC11548264; doi:10.3390/polym16212987)
Supplement: Supplementary file 1 [file polymers-16-02987-s001.zip]

Archive with 1 entries (1 files):
- polymers-3231299-supplementary.pdf
